# Supplementary material for: Stroke-point-of-care ultrasound: a new holistic approach to bedside evaluation in stroke patients using ultrasound
Source: Eur Stroke J. 2026 Apr 7;11(4):aakag027. doi: 10.1093/esj/aakag027 (PMC13131222; doi:10.1093/esj/aakag027)
Supplement: aakag027_Supplemental_Files [file aakag027_supplemental_files.zip]

Archive with 2 entries (2 files):
- Risposte finali.docx
- 3_eTables_-_STROKE-POCUS__copia.docx
